# Supplementary material for: Krüppel-like Factor 15 Suppresses Ferroptosis by Activating an NRF2/GPX4 Signal to Protect against Folic Acid-Induced Acute Kidney Injury
Source: Int J Mol Sci. 2023 Sep 26;24(19):14530. doi: 10.3390/ijms241914530 (PMC10572468; doi:10.3390/ijms241914530)
Supplement: Supplementary file 1 [file ijms-24-14530-s001.zip]

Archive with 1 entries (1 files):
- ijms-2575469-supplementary.pdf
